# Supplementary material for: High-grain feeding causes strong shifts in ruminal epithelial bacterial community and expression of Toll-like receptor genes in goats
Source: Front Microbiol. 2015 Mar 2;6:167. doi: 10.3389/fmicb.2015.00167 (PMC4345813; doi:10.3389/fmicb.2015.00167)
Supplement: Supplementary file 1 [file Presentation1.ZIP]

Archive with 7 entries (7 files):
- 128661_Mao_Supplementary Image_2.PDF
- 128661_Mao_Supplementary Image_3.PDF
- 128661_Mao_Supplementary Image_4.PDF
- 128661_Mao_Supplementary Image_5.PDF
- 128661_Mao_Supplementary Table_1.DOCX
- 128661_Mao_Supplementary Table_2.DOCX
- 128661_Mao_Supplementary Image_1.PDF
